# Supplementary material for: Using the Rasch Model to Understand Consumers’ Behaviour in Buying Kiwifruits
Source: Foods. 2025 Jul 30;14(15):2683. doi: 10.3390/foods14152683 (PMC12346770; doi:10.3390/foods14152683)
Supplement: Supplementary file 1 [file foods-14-02683-s001.zip]

Archive with 1 entries (1 files):
- foods-3720216-supplementary.pdf
